# Supplementary material for: Lactuchelins represent lipopeptide siderophores produced by Pseudomonas lactucae that inhibit Xanthomonas campestris
Source: ISME J. 2026 Jan 16;20(1):wrag003. doi: 10.1093/ismejo/wrag003 (PMC12904278; doi:10.1093/ismejo/wrag003)
Supplement: supplementary_materials_wrag003 [file supplementary_materials_wrag003.zip]

Archive with 3 entries (3 files):
- Supplementary_Methods_v2.pdf
- Supplementary_Table.docx
- Supplementary_tables.xlsx
