# Supplementary material for: Lactuchelins represent lipopeptide siderophores produced by Pseudomonas lactucae that inhibit Xanthomonas campestris
Source: ISME J. 2026 Jan 16;20(1):wrag003. doi: 10.1093/ismejo/wrag003 (PMC12904278; doi:10.1093/ismejo/wrag003)
Supplement: supplementary_materials_wrag003 [file supplementary_materials_wrag003.zip › Supplementary_tables.xlsx]

## Sheet: TableS1
Strain (CFBP)	Biosample	Species-Group	Host	Habitat	Year	Treatment	Reference
8340	SAMN41088060	X. campestris pv. campestris 8004	Brassica oleracea var. botrytis	unknown	1958	unknown	Qian et al., 2005
13502	SAMN09044009	Pseudomonas lactucae	Raphanus sativus Flamboyant5	Seed	2013	native	Torres-Cortes et al., 2019
13503	SAMN09062466	Stenotrophomonas rhizophila	Raphanus sativus Flamboyant5	Seed	2013	native	Torres-Cortes et al., 2019
13504	SAMN09062476	Pseudomonas koreensis subgroup	Raphanus sativus Flamboyant5	Seed	2013	native	Torres-Cortes et al., 2019
13505	SAMN09062489	Pantoea agglomerans	Raphanus sativus Flamboyant5	Seed	2014	native	Torres-Cortes et al., 2019
13506	SAMN09062490	Pseudomonas fluorescens subgroup	Raphanus sativus Flamboyant5	Seed	2014	native	Torres-Cortes et al., 2019
13507	SAMN09062491	Pseudomonas viridiflava	Raphanus sativus Flamboyant5	Seed	2014	native	Torres-Cortes et al., 2019
13508	SAMN09062492	Pseudomonas koreensis subgroup	Raphanus sativus Flamboyant5	Seed	2014	Surface-sterilized	Torres-Cortes et al., 2019
13509	SAMN09062824	Pseudomonas fluorescens subgroup	Raphanus sativus Flamboyant5	Seed	2014	Surface-sterilized	Torres-Cortes et al., 2019
13510	SAMN09062823	Pseudomonas lactis	Raphanus sativus Flamboyant5	Seed	2014	Surface-sterilized	Torres-Cortes et al., 2019
13511	SAMN09063090	Erwinia persicina	Raphanus sativus Flamboyant5	Seed	2014	Surface-sterilized	Torres-Cortes et al., 2019
13512	SAMN09063421	Paenibacillus	Raphanus sativus Flamboyant5	Seed	2014	Surface-sterilized	Torres-Cortes et al., 2019
13513	SAMN09063410	Plantibacter	Raphanus sativus Flamboyant5	Seed	2014	native	Torres-Cortes et al., 2019
13514	SAMN09063676	Pseudomonas fluorescens subgroup	Raphanus sativus Flamboyant5	Seed	2014	native	Torres-Cortes et al., 2019
13515	SAMN09064882	Pseudomonas viridiflava	Raphanus sativus Flamboyant5	Seed	2014	native	Torres-Cortes et al., 2019
13516	SAMN09064883	Pantoea agglomerans	Raphanus sativus Flamboyant5	Seed	2014	native	Torres-Cortes et al., 2019
13517	SAMN09064884	Pseudomonas fluorescens subgroup	Raphanus sativus Flamboyant5	Seed	2014	Surface-sterilized	Torres-Cortes et al., 2019
13528	SAMN09064885	Pseudomonas fluorescens subgroup	Raphanus sativus Flamboyant5	Seed	2014	Surface-sterilized	Torres-Cortes et al., 2019
13529	SAMN09064919	Stenotrophomonas rhizophila	Raphanus sativus Flamboyant5	Seed	2014	Surface-sterilized	Torres-Cortes et al., 2019
13530	SAMN09064920	Enterobacter cancerogenus	Raphanus sativus Flamboyant5	Seed	2013	native	Torres-Cortes et al., 2019
13531	SAMN16237854	Bacillus simplex	Raphanus sativus Flamboyant5	Seed	2013	native	Garin et al., 2025
13532	SAMN09064921	Pantoea agglomerans	Raphanus sativus Flamboyant5	Seed	2013	native	Torres-Cortes et al., 2019
13533	SAMN16237857	Pseudomonas orientalis	Raphanus sativus Flamboyant5	Seed	2013	native	Garin et al., 2025
13566	SAMN16237858	Pantoea agglomerans	Raphanus sativus Flamboyant5	Seed	2014	Surface-sterilized	Garin et al., 2025
13569	SAMN16237903	Pantoea agglomerans	Raphanus sativus Flamboyant5	Seed	2015	Surface-sterilized	Garin et al., 2025
13570	SAMN16237824	Plantibacter	Raphanus sativus Flamboyant5	Seed	2013	native	Garin et al., 2025
13572	SAMN16237826	Pseudomonas viridiflava	Raphanus sativus Flamboyant5	Seed	2013	native	Garin et al., 2025
13573	SAMN16237813	Pseudomonas lactis	Raphanus sativus Flamboyant5	Seed	2013	native	Garin et al., 2025
13574	SAMN16237900	Pseudomonas syringae group	Raphanus sativus Flamboyant5	Seed	2015	Surface-sterilized	Garin et al., 2025
13575	SAMN16237901	Pseudomonas coleopterorum	Raphanus sativus Flamboyant5	Seed	2015	Surface-sterilized	Garin et al., 2025
13649	SAMN16237913	Pseudomonas fluorescens subgroup	Raphanus sativus Flamboyant5	Flower	2016	native	Garin et al., 2025

## Sheet: TableS2
Primer	Sequence 5'-3'	Description
Upe403F	CTAGAGGATCCCCGGGTACCGTAGTAGGCCCGCTGAGTTT	Reverse primer for the amplification of the upstream region of ltcJ and knock-out of the gene ltcJ
Upe807R_1510RC	GTAATAGGGGGCGATGCGATCCGGCGTGGTCATGATGATTC	Forward primer for the amplification of the upstream region of ltcJ and knock-out of the gene ltcJ
Dn1510F	GATCGCATCGCCCCCTATTAC	Reverse primer for the amplification of the downstream region of ltcJ and knock-out of the gene ltcJ
Dne1920R	CGAATTCGAGCTCGGTACCCGTGCATGGAGGCTCCTAAG	Forward primer for the amplification of the downstream region of ltcJ and knock-out of the gene ltcJ
Upv403 F	GTAGTAGGCCCGCTGAGTTT	Verification of the deletion of 702 pb in ltcJ gene
1218R_v_del_R	TTCGCCGCTGAAGGTGTAG	Verification of the deletion of 702 pb in ltcJ gene
Dnv1920R	CGTGCATGGAGGCTCCTAAG	Verification of the deletion of 702 pb in ltcJ gene
Upc719F	TCTACTCGAGGGACGAACTCAGCAGGTCAA	Forward primer for the amplification of the 1.5
		kb fragment containing pvdY2, XhoI site underlined
Dnc2173R	CATTATCTAGAACCGAAATCGACTGCGGAAT	Reverse primer for the amplification of the 1.5
		kb fragment containing pvdY2, XbaI site underlined
U1_fwd	CTTTCCCTACACGACGCTCTTCCGATCTGATGTCCACGAGGTCTCT	BarSeq PCR primer, for amplification of random 20-bp barcodes in transposon construct
U2_rev	GGAGTTCAGACGTGTGCTCTTCCGATCTGTCGACCTGCAGCGTACG	BarSeq PCR primer, for amplification of random 20-bp barcodes in transposon construct

## Sheet: TableS3
Locus tag	log2FC	Gene	Predicted function	FeGenie (category)
APEGCL_00675	-2.13639	pntB	NAD(P) transhydrogenase, beta subunit, PntB	-
APEGCL_00680	-2.03712	pntAB	putative NAD(P) transhydrogenase subunit alpha part 2, PntAB	-
APEGCL_01120	-3.89657		2,3-butanediol dehydrogenase	-
APEGCL_01975	3.84214	hutF	Formiminoglutamic iminohydrolase, HutF	-
APEGCL_01995	6.66523	hutU	Urocanase, HutU	-
APEGCL_02000	7.08601	orfT	ABC transport - membrane protein, OrfT	-
APEGCL_02005	5.9754	orfA	ABC transporter - periplasmic substrate-binding component, OrfA	-
APEGCL_02010	2.92382	orfB	ABC transporter - permease component, OrfB	-
APEGCL_02015	3.19549	orfC	ABC transporter - ATPase component, OrfC	iron_aquisition-siderophore_synthesis
APEGCL_02020	3.30597	orfH	Ortholog of HutH, OrfH	-
APEGCL_02025	3.99502	hutH	Histidase, HutH	-
APEGCL_02030	3.71391	hutT	Histidine permease, HutT	-
APEGCL_02035	3.56122	hutI	Imidazolone propionate hydrolase, HutI	-
APEGCL_02040	3.5098	hutG	N-formylglutamate deformylase, HutG	-
APEGCL_02525	2.66142	putP	Sodium/proline symporter PutP	-
APEGCL_03690	-3.07281		tRNA-Met	-
APEGCL_04195	2.27366		TonB-dependent siderophore receptor	iron_aquisition-siderophore_transport
APEGCL_04405	2.57966	kdgD	5-keto-4-deoxyglucarate dehydratase	-
APEGCL_04515	5.06889	fagA	hypothetical protein	-
APEGCL_04520	5.00277	fumC	Fumarate hydratase, FumC	-
APEGCL_04525	4.89217	orfX	hypothetical protein	-
APEGCL_04530	4.55998	sodA	Superoxide dismutase, SodA	-
APEGCL_04535	3.08494		Putative heavy-metal transporter	iron_aquisition-iron_transport
APEGCL_04685	2.982		hypothetical protein	-
APEGCL_05320	2.98673	fecR	Anti‐sigma factor, FecR	iron_gene_regulation
APEGCL_05325	3.09793	fecI	ECF Sigma factor, FecI	iron_gene_regulation
APEGCL_05330	2.06755		DUF3649 domain-containing protein	-
APEGCL_10245	-2.50372		hypothetical protein	-
APEGCL_10250	-2.30929		hypothetical protein	-
APEGCL_11485	2.00727	femI	ECF Sigma factor, FemI	iron_gene_regulation
APEGCL_11500	2.02051		TonB-dependent siderophore receptor	iron_aquisition-siderophore_transport
APEGCL_11915	-2.50871		Rieske domain-containing protein	-
APEGCL_11920	-2.37383		FAD-dependent oxidoreductase	-
APEGCL_12180	-2.00244		ABC transporter permease	-
APEGCL_12465	-4.30717	acoA	Acetoin dehydrogenase alpha subunit, AcoA	-
APEGCL_12470	-4.14616	acoB	Acetoin dehydrogenase beta subunit, AcoB	-
APEGCL_12475	-3.93177	acoC	Acetoin dehydrogenase, dihydrolipoamide acetyltransferase component, AcoC	-
APEGCL_13070	4.24132	kguD	probable 2-hydroxyacid dehydrogenase, KguD	-
APEGCL_13075	4.1774	kguT	probable 2-ketogluconate transporter, KguT	-
APEGCL_13080	4.61763	kguK	probable 2-ketogluconate kinase, KguK	-
APEGCL_13085	4.84396	kguE	hypothetical protein, KguE	-
APEGCL_13090	3.13333	ptxS	Transcriptional regulator, PtxS	-
APEGCL_13730	-2.12692		DNA-binding response regulator, LuxR family	-
APEGCL_13735	-2.76239		hypothetical protein	-
APEGCL_13740	-2.36635		hypothetical protein	-
APEGCL_13990	2.25518		Major facilitator family transporter	-
APEGCL_15150	3.6228		hypothetical protein	-
APEGCL_15280	3.84324		TonB-dependent siderophore receptor	iron_aquisition-siderophore_transport
APEGCL_15285	3.22214		TonB-dependent siderophore receptor	iron_aquisition-siderophore_transport
APEGCL_15630	2.28329		2-Keto-d-Glucose Dehydrogenase	-
APEGCL_16170	3.10349		ABC transporter for D-Glucosamine, periplasmic substrate-binding component	-
APEGCL_16715	2.93199	metE	5-methyltetrahydropteroyltriglutamate—homocysteine methyltransferase, metE	-
APEGCL_16895	-2.30541		DUF4137 domain-containing protein	-
APEGCL_16990	2.41252	fhuF	Iron-hydroxamate reductase FhuF	iron_aquisition-siderophore_transport
APEGCL_16995	4.04694	ltcI_1	L-ornithine N(5)-monooxygenase,	iron_aquisition-siderophore_synthesis
APEGCL_17000	4.03476	ltcH	Non-ribosomal peptide synthase	iron_aquisition-siderophore_synthesis
APEGCL_17005	4.05316	ltcG	Non-ribosomal peptide synthase	iron_aquisition-siderophore_synthesis
APEGCL_17010	3.88391	ltcF	Non-ribosomal peptide synthase	iron_aquisition-siderophore_synthesis
APEGCL_17015	3.62605	ltcE	Non-ribosomal peptide synthase	iron_aquisition-siderophore_synthesis
APEGCL_17020	3.66784	ltcD	Non-ribosomal peptide synthase	iron_aquisition-siderophore_synthesis
APEGCL_17025	3.50719	ltcC	Aspartate B-hydroxylase	-
APEGCL_17030	3.46017	ltcB	Thioesterase	iron_aquisition-siderophore_synthesis
APEGCL_17035	3.49256	ltcA	Cyclic peptide export ABC transporter	iron_aquisition-siderophore_synthesis
APEGCL_17050	3.15332	ltcJ	N-hydroxyornithine acetyltransferase	iron_aquisition-siderophore_synthesis
APEGCL_17055	2.4654	ltcK	Lactochelin-iron receptor	iron_aquisition-siderophore_transport
APEGCL_17520	-2.50466	srbA	sRNA regulator of biofilms A	-
APEGCL_17525	-2.75588	aceA	Isocitrate lyase	-
APEGCL_18225	-2.58985	pqqA	Coenzyme PQQ synthesis protein A, PqqA	-
APEGCL_18240	-2.08579		MBL fold metallo-hydrolase	-
APEGCL_18245	-2.10568		Quinoprotein dehydrogenase-associated SoxYZ-like carrier	-
APEGCL_18250	-2.0862	pedG	Bacterial extracellular solute-binding proteins, family 3	-
APEGCL_18255	-2.44035	pedF	Cytochrome c-type protein	-
APEGCL_18275	-2.09929	pedS2	Sensor histidine kinase, PedS2	-
APEGCL_18285	-2.0471	pedA2	YVTN family beta-propeller repeat protein, PedA2	-
APEGCL_18315	-2.49729	nosP	Nitric oxide sensing protein, NosP	-
APEGCL_18335	2.14776		ArsR family transcriptional regulator	-
APEGCL_18420	2.32563		hypothetical protein	-
APEGCL_18425	4.13651	ltcI_2	L-ornithine N(5)-monooxygenase,	iron_aquisition-siderophore_synthesis
APEGCL_18540	2.23885	gabT	4-aminobutyrate--2-oxoglutarate transaminase	iron_aquisition-siderophore_synthesis
APEGCL_19435	3.21017		MFS transporter	-
APEGCL_19440	3.04577	glucD	D-glucarate dehydratase, GlucD	-
APEGCL_19865	3.90913	mbtH	MbtH family protein	-
APEGCL_19915	3.43438	pvdS	Iron regulated transcription activating factor, PvdS	iron_gene_regulation
APEGCL_22045	2.88506	gntK	Gluconokinase, GntK	-
APEGCL_22225	-2.97342		LysE/ArgO family amino acid transporter	-
APEGCL_22410	2.17253	gcvH_1	Glycine cleavage system protein H, GcvH	-
APEGCL_22840	2.33191	gap-1	Glyceraldehyde 3-phosphate dehydrogenase 1	-
APEGCL_22845	2.92084		ECF Sigma factor	iron_gene_regulation
APEGCL_22855	3.72238		TonB‐dependent transducers	iron_aquisition-siderophore_transport
APEGCL_22860	3.33874	hemO	Heme oxygenase, HemO	iron_aquisition-heme_oxygenase
APEGCL_23715	3.51178		hypothetical protein	-
APEGCL_26110	2.37762	fiuI	RNA polymerase sigma factor	iron_gene_regulation
APEGCL_26115	2.49595	fiuR	Anti‐sigma factor, FiuR	iron_gene_regulation
APEGCL_26500	2.49363		Lyase, putative	-
APEGCL_26655	-2.15756	dguC	Periplasmic solute binding protein, DguC	-
APEGCL_26660	-2.73166		hypothetical protein	-
APEGCL_26665	-2.41487		D-amino acid dehydrogenase	-
APEGCL_27375	2.0426		hypothetical protein	-
APEGCL_28690	2.11573		ECF Sigma factor	iron_gene_regulation

## Sheet: TableS4
Biosample	Nb contigs	Genome size	Organism Name	Species	Pseudomonas groups	clusters	Biom	Location	Host	Host tissue
SAMN02469436	1	5018820	Pseudomonas Lz4W	P. paraversuta	P. fluorescens group	G_146	Soil	Antarctica	NA	NA
SAMN04371283	1	5101809	P. fragi P121	P. paraversuta	P. fluorescens group	G_146	Soil	Arctic	NA	NA
SAMEA7131756	2	5015321	P. paraversuta UBT376	P. paraversuta	P. fluorescens group	G_146	Minced meat	Germany	NA	NA
SAMN11658302	30	4978116	Pseudomonas 9.1	P. paraversuta	P. fluorescens group	G_146	Sea sediments	NA	NA	NA
SAMN10617661	33	5259703	Pseudomonas PAMC 29040	P. paraversuta	P. fluorescens group	G_146	Soil	Antarctica	NA	NA
SAMN02470565	48	5070893	P. fragi A22	P. paraversuta	P. fluorescens group	G_146	Soil	Arctic	NA	NA
SAMN10724583	55	4754740	Pseudomonas TMW22089	P. paraversuta	P. fluorescens group	G_146	Packaged minced beef	Germany	NA	NA
SAMEA7131757	69	5003389	P. paraversuta V4/DAB/S4/2aT	P. paraversuta	P. fluorescens group	G_146	Mold-ripened dry-aged beef	Germany	NA	NA
SAMN13831439	688	5291230	Pseudomonas Fl4BN2	P. paraversuta	P. fluorescens group	G_146	Water	France	NA	NA
SAMN14766589	2004	4706572	Pseudomonas GC01	P. paraversuta	P. fluorescens group	G_146	Soil	Antarctica	NA	NA
SAMN07459808	66	4979003	P. fragi F1815	P. bubulae	P. fluorescens group	G_165	Stored beef	Australia	NA	NA
SAMN18248211	1	6377592	Pseudomonas marginalis ICMP 3553_3	P. paraveronii	P. fluorescens group	G_1277	NA	NA	NA	NA
SAMN18248210	1	6377587	Pseudomonas marginalis ICMP 3553_2	P. paraveronii	P. fluorescens group	G_1277	NA	NA	NA	NA
SAMN34299918	26	6329596	Pseudomonas marginalis ICMP 3553_1	P. paraveronii	P. fluorescens group	G_1277	NA	NA	NA	NA
SAMEA114430935	1	6412151	Pseudomonas paraveronii FLM 11	P. paraveronii	P. fluorescens group	G_1277	Stored chicken	Germany	NA	NA
SAMEA114430936	151	6215305	Pseudomonas paraveronii V3/K/3/5T	P. paraveronii	P. fluorescens group	G_1277	Stored beef	Germany	NA	NA
SAMN16411057	109	7009445	P. veronii IB04	P. veronii	P. fluorescens group	G_33	Wastewater	Denmark	NA	NA
SAMN25640549	718	5861354	P. violetae TNT11T	P. paraveronii	P. fluorescens group	G_494	Soil	Antarctica	NA	NA
SAMN17393003	22	5134777	Pseudomonas DWP3-1-2	unknown	unknown	G_489	Cryoconite	China	NA	NA
SAMN04076495	1	5149788	P. versuta L10.10T	P. versuta	P. fluorescens group	G_493	Soil	Antarctica	NA	NA
SAMN06011243	79	5219878	P. versuta A4R1.5	P. versuta	P. fluorescens group	G_493	Soil	Antarctica	NA	NA
SAMN06011244	101	5101242	P. versuta A4R1.12	P. versuta	P. fluorescens group	G_493	Soil	Antarctica	NA	NA
SAMN17917165	1	5150253	P. versuta Colony239	P. versuta	P. fluorescens group	G_493	Food	Thailand	NA	NA
SAMN17392963	31	5241929	Pseudomonas sp. TWR2-1-1	P. versuta	P. fluorescens group	G_493	Cryoconite	China	NA	NA
SAMN16237901	33	4805492	P. coleopterorum CFBP 13575	P. coleopterorum	P. putida group	G_1114	Plant	France	Raphanus sativus	Seed
SAMN16237070	25	4842123	P. coleopterorum CFBP 13615	P. coleopterorum	P. putida group	G_1114	Plant	France	Phaseolus vulgaris	Seed
SAMN16237062	26	4843938	P. coleopterorum CFBP 13599	P. coleopterorum	P. putida group	G_1114	Plant	France	Phaseolus vulgaris	Seed
SAMEA104471794	195	4853911	P. viridiflava p11.C6	P. coleopterorum	P. putida group	G_1114	Plant	Germany	Arabidopsis thaliana	Leaf
SAMEA104472687	62	4706160	P. viridiflava p2.E4	P. coleopterorum	P. putida group	G_1114	Plant	Germany	Arabidopsis thaliana	Leaf
SAMN38288736	12	4724547	P. coleopterorum CFBP 8982	P. coleopterorum	P. putida group	G_1114	Plant	France	Phaseolus vulgaris	Seed
SAMN38288732	17	4819302	P. coleopterorum CFBP 8977	P. coleopterorum	P. putida group	G_1114	Plant	France	Phaseolus vulgaris	Seedling
SAMN41657753	1	4849397	Pseudomonas PvP001	P. coleopterorum	P. putida group	G_1114	Plant	USA	Panicum virgatum	Rhizosphere
SAMN05216510	2	4922895	P. coleopterorum LMG 28558T	P. coleopterorum	P. putida group	G_1410	Animal	Czech Republic	Hylesinus fraxini	NA
SAMN37344342	2	4860943	P. coleopterorum DJ13	P. coleopterorum	P. putida group	G_1410	Plant	China	Rhododendron pulchrum	Leaf
SAMN04151648	13	4877329	Pseudomonas Leaf129	P. coleopterorum	P. putida group	G_38	Plant	Switzerland	Arabidopsis thaliana	Leaf
SAMN03853640	35	4732857	Pseudomonas RIT-PI-a	P. coleopterorum	P. putida group	G_38	Plant	USA	Toxicodendron radicans	NA
SAMN31456445	167	4955367	Pseudomonas PS01301	P. coleopterorum	P. putida group	G_38	Food processing facility	USA	NA	NA
SAMN04092564	3451	5139911	Pseudomonas ABAC63	P. coleopterorum	P. putida group	G_38	Plant	New Zealand	Actinidia chinensis	NA
SAMN05589716	40	6391767	P. fluorescens AH4	P. lactucae	P. fluorescens group	G_590	Plant	USA	Poa	Rhizosphere
SAMN29204991	1	6530438	Pseudomonas FP597	P. lactucae	P. fluorescens group	G_590	Plant	China	NA	Rhizosphere
SAMN02470777	1	6270867	P. fluorescens WH6	P. lactucae	P. fluorescens group	G_590	Plant	USA	Triticum aestivum	Rhizosphere
SAMN09044009	1	6201658	P. lactucae CFBP 13502	P. lactucae	P. fluorescens group	G_590	Plant	France	Raphanus sativus	Seed
SAMN32961146	52	6455557	P. lactucae W20_MBD1_FM9	P. lactucae	P. fluorescens group	G_590	Water	USA	NA	NA
SAMN05589722	29	6142928	P. fluorescens G2Y	P. lactucae	P. fluorescens group	G_782	Plant	USA	Lolium perenne	Rhizosphere
SAMN17975957	268	6257033	P. lactucae MAFF 301380T	P. lactucae	P. fluorescens group	G_782	Plant	Japan	Lettuce	Leaf
SAMN05589723	43	6134297	P. fluorescens A3422A	P. lactucae	P. fluorescens group	G_782	Soil	USA	Poa	Rhizosphere
SAMN05589718	57	6135529	P. fluorescens TDH40	P. lactucae	P. fluorescens group	G_782	Plant	USA	Poa	Rhizosphere
SAMN17975962	223	6272393	P. lactucae MAFF 301381	P. lactucae	P. fluorescens group	G_782	Plant	Japan	Lettuce	Leaf
SAMN14311042	153	6069155	P. typographi C2L11	P. typographi	P. putida group	G_1110	Beetle	Czech Republic	Ips typographus	NA
SAMN14311043	165	5858923	P. typographi C2L12B	P. typographi	P. putida group	G_1110	Beetle	Czech Republic	Ips typographus	NA
SAMN14311041	209	5979767	P. typographi CA3AT	P. typographi	P. putida group	G_1110	Beetle	Czech Republic	Ips typographus	NA
SAMN18822676	147	6291404	P. californiensis CDFA601T	P. californiensis	P. syringae group	G_1228	Plant	USA	Delphinium	Leaf
SAMN18822677	149	6292325	P. californiensis CDFA602	P. californiensis	P. syringae group	G_1228	Plant	USA	Delphinium	Leaf

## Sheet: TableS5
Compound	Raw formula	Calculated mass	Ionisation		Mass free form		Mass Fe3+ complex		Mass Al3+ complex		Fatty acid lenght
							Ion formula		Ion formula
1	C37H60N8O21	952.3873	Positive	Calculated +	C37H61N8O21	953.39513	C37H58FeN8O21	1006.30659	C37H58AlN8O21	977.35319	C8
				Measured +		953.3934		1006.3068		977.3532
			Negative	Calculated -	C37H59N8O21	951.37948	C37H56FeN8O21	1004.29094	C37H56AlN8O21	975.33754
				Measured -		951.3821		1004.2941		975.3389
2	C39H62N8O21	978.40295	Positive	Calculated +	C37H63N8O21	979.41078	C39H60FeN8O21	1032.32224	C39H60AlN8O21	1003.36884	C10 + uns
				Measured +		979.4087		1032.3207		1003.367
			Negative	Calculated -	C37H61N8O21	977.39513	C39H58FeN8O21	1030.30659	C39H58AlN8O21	1001.35319
				Measured -		977.3975		1030.3094		1001.3546
3	C39H64N8O21	980.4186	Positive	Calculated +	C39H65N8O21	981.42643	C39H62FeN8O21	1034.33789	C39H62AlN8O21	1005.38449	C10
				Measured +		981.4251		1034.3368		1005.3823
			Negative	Calculated -	C39H63N8O21	979.41078	C39H60FeN8O21	1032.32224	C39H60AlN8O21	1003.36884
				Measured -		979.4135		1032.3253		1003.3707
4	C41H66N8O21	1006.43425	Positive	Calculated +	C41H67N8O21	1007.44208	C41H64FeN8O21	1060.35354	C41H64AlN8O21	1031.40014	C12 + uns
				Measured +		1007.4396		1060.3512		1031.3972
			Negative	Calculated -	C41H65N8O21	1005.42643	C41H62FeN8O21	1058.33789	C41H62AlN8O21	1029.38449
				Measured -		1005.4294		1058.3414		1029.3853
5	C41H68N8O21	1008.4499	Positive	Calculated +	C41H69N8O21	1009.45773	C41H66FeN8O21	1062.36919	C41H66AlN8O21	1033.41579	C12
				Measured +		1009.4554		1062.3693		1033.4131
			Negative	Calculated -	C41H67N8O21	1007.44208	C41H64FeN8O21	1060.35354	C41H64AlN8O21	1031.40014
				Measured -		1007.4453		1060.3572		1031.4011
6	C43H70N8O21	1034.46555	Positive	Calculated +	C43H71N8O21	1035.47338	C43H68FeN8O21	1088.38484	C43H68AlN8O21	1059.43144	C14 + uns
				Measured +		1035.4722		1088.3828		1059.4291
			Negative	Calculated -	C43H69N8O21	1033.45773	C43H66FeN8O21	1086.36919	C43H66AlN8O21	1057.41579
				Measured -		1033.4618		1086.3732		1057.4166
7	C43H72N8O21	1036.4812	Positive	Calculated +	C43H73N8O21	1037.48903	C43H70FeN8O21	1090.40049	C43H70AlN8O21	1061.44709	C14
				Measured +		1037.4872		1090.3992		1061.4453
			Negative	Calculated -	C43H71N8O21	1035.47338	C43H68FeN8O21	1088.38484	C43H68AlN8O21	1059.43144
				Measured -		1035.4767		1088.3884		1059.4318
8	C45H74N8O21	1062.49685	Positive	Calculated +	C45H75N8O21	1063.50468	C45H72FeN8O21	1116.41614	C45H72AlN8O21	1087.46274	C16 + uns
				Measured +		1063.5018		nd		1087.4608
			Negative	Calculated -	C45H73N8O21	1061.48903	C45H70FeN8O21	1114.40049	C45H70AlN8O21	1085.44709
				Measured -		1061.4913		1114.4019		1085.4479
9	C45H76N8O21	1064.5125	Positive	Calculated +	C45H77N8O21	1065.52033	C45H74FeN8O21	1118.43179	C45H74AlN8O21	1089.47839	C16
				Measured +		1065.5183		1118.4302		nd
			Negative	Calculated -	C45H75N8O21	1063.50468	C45H72FeN8O21	1116.41614	C45H72AlN8O21	1087.46274
				Measured -		1063.5074		1116.4193		nd

## Sheet: TableS6
No	δH, mult. (J)	δC
1	-	173.6
2	3.82, d (2.5)	74.2
3	4.43, dd (8.2; 2.0)	56.1
4	-	167.9
5	5.37, m	67.1
6	(a) 2.69, dd (15.2; 11.3)	35.3
	(b) 2.89, dd (15.2; 11.3)
7	-	162.6
8	(a) 3.39 (overlapped by residual water signal, deduced from 2D NMR)	50.5
	(b) 4.13, m
9	(a) 1.65, m	22.3
	(b) 1.83, m
10	(a) 1.69, m	28.9
	(b) 2.02, m
11	4.35, td (9.3; 4.4)	52.7
12	-	171.4
13	6.88, d (8.5)	-
14	4.19, m	55.0
15	(a) 3.91, d (8.2)	62.2
	(b) 4.08, d (8.2)
16	-	169.5
17	6.99, m	-
18	1.12, d (6.1)	19.8
19	8.05, d (8.7)	-
20	-	169.7
21	4.27, m	56.4
22	(a) 3.65, dd (10.9; 2.6)	60.6
	(b) 3.78, m
23	7.84, d (7.3)	-
24	-	171.8
25	4.08, d (8.2)	54.8
26	(a) 3.71, dd (10.7;2.4)	61.6
	(b) 3.86 dd (10.7;2.4)
27	6.99, m	-
28	-	168.8
29	4.19, m	56.14
30	(a) 3.51, dd (10.3; 2.7)	60.8
	(b) 3.78, m
31	7.66, br. s	-
32	-	170.1
33	4.71, d (8.0)	56.5
34	4.61, s	71.0
35	-	169.9
36	8.20, d (8.0)	-
37	-	173.2
38	2.17, m	35.9
39	1.49, m	25.1
40	1.26, m	28.3
41	1.26, m	28.9
42	1.97, m	26.6
43	5.32, m	129.6
44	5.32, m	129.6
45	1.97, m	26.5
46	1.29, m	29.1
47	1.26, m	28.3
48	1.26, m	31.2
49	1.26, m	22.1
50	0.86, t (6.8)	14.0
15-OH	9.37, br. s	-
34-OH	10.99, br. s	-
